# Supplementary material for: CRISPR/Cas9-Mediated Gene Editing in Salmonids Cells and Efficient Establishment of Edited Clonal Cell Lines
Source: Int J Mol Sci. 2022 Dec 19;23(24):16218. doi: 10.3390/ijms232416218 (PMC9787932; doi:10.3390/ijms232416218)
Supplement: Supplementary file 1 [file ijms-23-16218-s001.zip]

Archive with 1 entries (1 files):
- ijms-2029485-supplementary.pdf
